# Supplementary material for: Synergistic Phytochemical and Pharmacological Actions of Hair RiseTM Microemulsion: A Novel Herbal Formulation for Androgenetic Alopecia and Hair Growth Stimulation
Source: Plants (Basel). 2024 Oct 6;13(19):2802. doi: 10.3390/plants13192802 (PMC11479085; doi:10.3390/plants13192802)
Supplement: Supplementary file 1 [file plants-13-02802-s001.zip]

Archive with 1 entries (1 files):
- plants-3195717-supplementary.pdf
